# Supplementary material for: Dual Targeting of DNA Damage Response Proteins Implicated in Cancer Radioresistance
Source: Genes (Basel). 2023 Dec 17;14(12):2227. doi: 10.3390/genes14122227 (PMC10742610; doi:10.3390/genes14122227)
Supplement: Supplementary file 1 [file genes-14-02227-s001.zip]

Archive with 4 entries (4 files):
- FigureS1.png
- FigureS2.png
- FigureS3.tif
- TableS1.pdf
